# Supplementary material for: Copy number variant hotspots in Han Taiwanese population induced pluripotent stem cell lines - lessons from establishing the Taiwan human disease iPSC Consortium Bank
Source: J Biomed Sci. 2020 Sep 4;27:92. doi: 10.1186/s12929-020-00682-7 (PMC7487458; doi:10.1186/s12929-020-00682-7)
Supplement: Supplementary file 2 — Additional file 2. Table S1. Primer list for RT-PCR. Table S2. A List of Available Normal and Disease iPSCs in the Taiwan Disease iPSC Service Consortium Cell Bank. Table S3. The number of SNV, DEL, INS and MNV of iPSC-specific qualified variants among iPSCs identified by GATK HaplotypeCaller. Table S4. List of iPSC-specific CNV loci. Table S5. Summary of iPSC-specific CNV loci among various iPSC lines. Table S6. List of genes at the “polymorphic” CNV regions strongly associated with the reprogramming process [file 12929_2020_682_MOESM2_ESM.xlsx]

## Sheet: Table S1
Table S1 Primer list for RT-PCR
Primers	Target/product size	Forward/Reverse primers(5′-3′)
Sendai virus detection	SeV/ 181 bp	F: GGATCACTAGGTGATATCGAGC/
		R: ACCAGACAAGAGTTTAAGAGATATGTATC
Sendai virus detection	KOS/ 528 bp	F: ATGCACCGCTACGACGTGAGCGC/
		R: ACCTTGACAATCCTGATGTGG
Sendai virus detection	Klf4/ 410 bp	F: TTCCTGCATGCCAGAGGAGCCC/
		R: AATGTATCGAAGGTGCTCAA
Sendai virus detection	c-Myc/ 532 bp	F: TAACTGACTAGCAGGCTTGTCG/
		R: TCCACATACAGTCCTGGATGATGATG
Pluripotent stem cell marker	Oct4/ 149 bp	F: TGTACTCCTCGGTCCCTTTC/
		R: TCCAGGTTTTCTTTCCTAGC
Pluripotent stem cell marker	Sox2/ 148 bp	F: GCTAGTCTCCAAGCGACGAA/
		R: GCAAGAAGCCTCTCCTTGAA
Pluripotent stem cell marker	Nanog/ 143 bp	F: CAGTCTGGACACTGGCTGAA/
		R: CTCGCTGATTAGGCTCCAAC
House-keeping gene	GAPDH/ 302 bp	F: AGCCACATCGCTCAGACACC/
		R: GTACTCAGCGGCCAGCATCG

## Sheet: Table S2
Table S2 A List of Available Normal and Disease iPSCs in the Taiwan Disease iPSC Service Consortium Cell Bank
Donor Status	iPSC Clone Number	Gender	Age	Donor Cells	Note
Normal	IBMS-iPSC-001	F	33	PBMCs
	IBMS-iPSC-002	M	22	PBMCs
	IBMC-iPSC-003	F	31	PBMCs
	IBMS-iPSC-004	M	32	PBMCs
	IBMS-iPSC-041	F	25	PBMCs
	NTUH-iPSC-001	F	45	PBMCs
	NTUH-iPSC-002	M	52	PBMCs
	TVGH-iPSC-001	F	25	PBMCs
	TVGH-iPSC-002	M	26	PBMCs
	FIRDI-iPSC-002	M	39	PBMCs
	NHRI-iPSC-001	M	27	PBMCs
Polycystic Kidney Disease (PKD)	IBMS-iPSC-012	M	35	PBMCs	PKD1 p.Ser1457fs
	IBMS-iPSC-013	M	36	PBMCs	PKD1 Q533X
	IBMS-iPSC-014	F	63	PBMCs	PKD2 R803X
Atrial Fibrillation (AF)	IBMS-iPSC-015	M	53	PBMCs
	IBMS-iPSC-016	M	34	PBMCs
	IBMS-iPSC-017	F	32	PBMCs
Parkinson's Disease (PD)	IBMS-iPSC-018	M	44	PBMCs	LRRK2 p. G2385R
	IBMS-iPSC-019	F	67	PBMCs	Heterozygous LRRK2 p. I2012T
	IBMS-iPSC-020	M	53	PBMCs	LRRK2 p. G2385R
	IBMS-iPSC-042	F	60	PBMCs	LRRK2 p. I1371V
	IBMS-iPSC-043	F	32	PBMCs	PLA2G6 C.G991T (p. D331Y)
ALDH2 mutation	IBMS-iPSC-021	M	47	PBMCs	ALDH2: c.1510G>A
	IBMS-iPSC-022	M	57	PBMCs	ALDH2: c.1510G>A
	IBMS-iPSC-023	F	74	PBMCs	ALDH2: c.1510G>A
Fabry Disease	IBMS-iPSC-024	M	28	PBMCs	GLA mutation c.936+919G>A
	IBMS-iPSC-025	M	66	PBMCs	GLA mutation c.936+919G>A
	IBMS-iPSC-026	M	67	PBMCs	GLA mutation c.936+919G>A
Aromatic L-Amino Acid Decarboxylase Deficiency	IBMS-iPSC-027	M	11	PBMCs
	IBMS-iPSC-028	M	41	PBMCs
	IBMS-iPSC-029	F	10	PBMCs
Mitochondrial DNA mutation	IBMS-iPSC-030	F	39	PBMCs	A1555G mutation in the mitochondrial MTRNR1 gene (A: 15.3%, G: 84.7%)
	IBMS-iPSC-031	F	40	Fibroblasts	A8344G mutation in the mitochondrial tRNALys gene (A:70.2%, G:29.8%)
	TVGH-iPSC-025	M	28	Fibroblasts
	TVGH-iPSC-026	M	32	Fibroblasts
Sialidosis Disease	IBMS-iPSC-033	F	16	PBMCs	NEU1/chromosome 6p21.33, A544G mutation and 667-679 deletion
Short QT syndrome	IBMS-iPSC-044	F	65	PBMCs
	IBMS-iPSC-045	M	81	PBMCs
Premature Ovarian Failure (POF)	NTUH-iPSC-003	F	32	PBMCs
	NTUH-iPSC-004	F	34	PBMCs	Turner syndrome
	NTUH-iPSC-005	F	33	PBMCs
Familial Amyloid Neuropathy	NTUH-iPSC-007	M	64	PBMCs
	NTUH-iPSC-008	M	61	PBMCs
	NTUH-iPSC-009	F	77	PBMCs
Type 1 Diabetes	NTUH-iPSC-010	F	33	PBMCs
	NTUH-iPSC-011	F	51	PBMCs
	NTUH-iPSC-012	M	26	PBMCs
Prader-Willi Syndrome (PWS)	NTUH-iPSC-013	F	11	PBMCs
	NTUH-iPSC-014	F	5	PBMCs
Spinocerebellar Ataxia (SCA)	IBMS-iPSC-046	F	62	PBMCs	SCA22
	IBMS-iPSC-047	F	52	PBMCs	SCA22
	TVGH-iPSC-003	M	37	PBMCs	SCA3
	TVGH-iPSC-004	F	58	PBMCs	SCA36
	TVGH-iPSC-005	M	64	PBMCs	SCA36
Leber's Hereditary Optic Neuropathy	TVGH-iPSC-006	M	47	PBMCs
	TVGH-iPSC-007	F	42	PBMCs
	TVGH-iPSC-010	F	61	PBMCs	Mitochondrial MT-ND4 gene/m.11778G > A
Juvenile Macular Degeneration	TVGH-iPSC-012	M	11	PBMCs	Best Dystrophy
	TVGH-iPSC-013	M	16	PBMCs	X-linked Juvenile Retinoschisis
	TVGH-iPSC-014	M	13	PBMCs
Facioscapulohumeral Muscular Dystrophy (FSHD)	TVGH-iPSC-019	M	21	PBMCs
	TVGH-iPSC-020	M	55	PBMCs
	TVGH-iPSC-024	M	22	PBMCs
Monogenic Diabetes	TVGH-iPSC-015	M	13	PBMCs
	TVGH-iPSC-016	M	11	PBMCs
	TVGH-iPSC-017	F	14	PBMCs
Fronttemporaldementia	TVGH-iPSC-021	F	64	PBMCs
	TVGH-iPSC-022	F	57	PBMCs
	TVGH-iPSC-023	F	54	PBMCs
Schizophrenia	NHRI-iPSC-003	M	64	PBMCs
	NHRI-iPSC-004	F	61	PBMCs
	NHRI-iPSC-005	F	42	PBMCs
	NHRI-iPSC-006	F	57	PBMCs
	NHRI-iPSC-007	M	25	PBMCs
	NHRI-iPSC-008	M	25	PBMCs

## Sheet: Table S3
Table S3 The number of SNV, DEL, INS and MNV of iPSC-specific qualified variants among iPSCs identified by GATK HaplotypeCaller
Cell line	SNV	DEL	INS	MNV
IBMS-iPSC-001	4395	347	259	3
IBMS-iPSC-002	5262	345	344	6
IBMS-iPSC-003	5314	428	361	6
IBMS-iPSC-004	4838	311	298	6
NTUH-iPSC-001	5374	354	347	5
NTUH-iPSC-002	6726	753	729	9
TVGH-iPSC-001	3707	241	170	4
TVGH-iPSC-002	5398	549	511	5
FIRDI-iPSC-002	3167	253	169	1
NHRI-iPSC-001	3443	321	208	4

## Sheet: Table S4
Table S4 List of iPSC-specific CNV loci
Chrmosome	Start	End
1	61723	824124
1	12852748	13384371
1	17111284	17259051
1	56669236	57004076
1	104159335	104268210
1	144337917	144560590
1	147722135	147831171
1	148916177	149202866
1	161517939	161629930
1	196798553	196901753
1	203544404	205922539
1	248683388	248810646
2	26288157	27469508
2	27746682	28901052
2	30437777	30905936
2	31064313	31767131
2	32422736	33382387
2	53840009	54679239
2	55210856	55312270
2	90146895	91653934
2	141877092	142246490
2	152687674	153066094
2	169113102	169364504
2	188401993	188640148
2	189124150	189244544
2	206793417	206909283
3	21241411	21517706
3	60271713	60864241
3	65656677	65773567
3	75538843	75806366
3	77199394	77401541
3	85029725	85152987
3	115981443	116222538
3	117083951	117423806
3	162512645	162625983
3	175236049	175740181
3	195259289	195446910
4	3885796	4057383
4	62690392	62945462
4	69371991	69485967
4	70123498	70239977
4	92930866	94220988
4	94386059	94508636
4	176819654	177235800
4	181480238	181753363
4	181965587	182119918
5	670745	790589
5	18512138	18778850
5	147202104	147449067
5	159632565	159740138
6	20171926	20560435
6	26681909	26783655
6	62917984	63321895
6	94291842	94849832
6	98120381	98258430
6	143863992	144686851
6	161974304	162150633
7	2988802	3455694
7	42126604	42245964
7	62689336	62792789
7	65816310	66344487
7	75044630	82421047
7	82875924	83293466
7	121549706	122245008
7	142099013	142493638
7	143223069	143545693
7	143909223	144112265
8	7221971	7783150
8	11987714	12443043
8	17671067	17805448
8	20177754	20318578
8	34872352	35196417
8	39589641	39760328
8	68676568	68782879
8	72518874	72726180
8	73726751	74041049
8	91591239	92096874
8	104365056	104535511
9	44244868	44855725
10	47058780	47249575
10	54932474	55398702
10	67891992	68018965
10	81514163	81626662
11	55321823	55442306
11	67498020	67732314
11	103209984	114481292
12	7994775	8123225
12	9633858	9734958
12	23364074	23711207
12	43791961	44226111
13	35147511	35297268
13	42243594	42428899
13	55695571	56471149
13	57712800	57823031
13	61018598	61134318
14	19335739	19469508
14	19606995	20332797
15	20143651	22414529
15	24578487	24778879
15	30444264	30821746
15	32577197	32796323
15	35161472	35278923
15	42421403	42688882
16	16330478	16798651
16	18378843	18748576
16	32080861	32655511
16	32872263	33828054
16	78177715	78291173
16	78314268	78782950
17	18358934	18474634
17	34437116	34629684
18	20191444	20365151
18	32950288	33619769
19	20596194	20716377
19	37064032	37708779
20	61536	345793
20	730289	830324
20	1069432	1560987
20	1597934	1806566
20	2552884	2715201
20	4516230	4758210
20	7805633	10645773
20	12172899	14276674
20	14932884	15181590
20	17430962	17585614
20	18434214	18715195
20	20967207	21137832
20	23439774	23560261
20	29620219	31558271
20	34428078	35026600
20	37224430	37581977
20	43117302	43874842
20	43975240	44403108
20	45005430	45538434
20	47519186	48087408
20	49056147	49175015
20	50680733	50816042
20	56762421	57029796
20	60324531	60493064
21	10736859	10930419
22	16055171	16444865
22	22945823	23223233
22	24283004	24385534
22	28548209	28695022
22	41552385	42039639
X	8702277	8849042
X	49963025	50086192
X	73512695	73708470
X	98506279	98622838
X	102857020	102976987
X	110733009	110907643
X	112880475	113795367
X	113867572	113968774
X	114232260	114341677
X	114766295	114897324
X	115023111	115158018
X	133129945	133310764
Y	2650426	7449485
Y	18544554	21296362
Y	21387871	22563896
Y	22572690	23626190
Y	23631629	23775321
Y	23892622	24636056
Y	25510876	26432655
Y	26473944	27002724
Y	27043163	27488961
Y	27535018	27642458
Y	27664996	28557236

## Sheet: Table S5
Table S5 Summary of iPSC-specific CNV loci among various iPSC lines
Sample	Duplication or Deletion	Chr	Start	End	Size (Kb)
IBMS-iPSC-001-02	Duplication	5	18512138	18778850	266.712
IBMS-iPSC-001-02	Duplication	5	147203817	147310531	106.714
IBMS-iPSC-001-02	Duplication	6	94486230	94616304	130.074
IBMS-iPSC-001-02	Duplication	10	54998015	55131645	133.63
IBMS-iPSC-001-02	Duplication	11	55321823	55442306	120.483
IBMS-iPSC-001-02	Duplication	13	56218851	56434908	216.057
IBMS-iPSC-001-02	Duplication	20	61536	345793	284.257
IBMS-iPSC-001-02	Duplication	20	730289	830324	100.035
IBMS-iPSC-001-02	Duplication	20	1069432	1560987	491.555
IBMS-iPSC-001-02	Duplication	20	1597934	1806566	208.632
IBMS-iPSC-001-02	Duplication	20	2552884	2715201	162.317
IBMS-iPSC-001-02	Duplication	20	4516230	4758210	241.98
IBMS-iPSC-001-02	Duplication	20	7805633	10645773	2840.14
IBMS-iPSC-001-02	Duplication	20	12172899	14276674	2103.78
IBMS-iPSC-001-02	Duplication	20	17430962	17585614	154.652
IBMS-iPSC-001-02	Duplication	20	18434214	18715195	280.981
IBMS-iPSC-001-02	Duplication	20	20967207	21137832	170.625
IBMS-iPSC-001-02	Duplication	20	23439774	23560261	120.487
IBMS-iPSC-001-02	Duplication	20	34428078	35026600	598.522
IBMS-iPSC-001-02	Duplication	20	37224430	37581977	357.547
IBMS-iPSC-001-02	Duplication	20	43117302	43874842	757.54
IBMS-iPSC-001-02	Duplication	20	43975240	44403108	427.868
IBMS-iPSC-001-02	Duplication	20	45005430	45538434	533.004
IBMS-iPSC-001-02	Duplication	20	47519186	48087408	568.222
IBMS-iPSC-001-02	Duplication	20	49056147	49175015	118.868
IBMS-iPSC-001-02	Duplication	20	50680733	50816042	135.309
IBMS-iPSC-001-02	Duplication	20	56762421	57029796	267.375
IBMS-iPSC-002-07	Duplication	4	93475138	93613292	138.154
IBMS-iPSC-002-07	Duplication	13	56216324	56396687	180.363
IBMS-iPSC-002-07	Deletion	16	78314268	78782950	468.682
IBMS-iPSC-003-06	Deletion	1	248683388	248797201	113.813
IBMS-iPSC-003-06	Deletion	14	19335739	19469508	133.769
IBMS-iPSC-004-02	Duplication	4	93210176	93579601	369.425
IBMS-iPSC-004-02	Duplication	7	65816310	66344487	528.177
IBMS-iPSC-004-02	Duplication	12	23364074	23711207	347.133
IBMS-iPSC-004-02	Deletion	17	18365933	18474634	108.701
TVGH-iPSC-001-04	Deletion	8	7250368	7646315	395.947
TVGH-iPSC-001-04	Deletion	22	28548209	28695022	146.813
TVGH-iPSC-002-07	Duplication	1	104159335	104268210	108.875
TVGH-iPSC-002-07	Deletion	1	149041710	149190306	148.596
TVGH-iPSC-002-07	Duplication	3	195259289	195446910	187.621
TVGH-iPSC-002-07	Deletion	16	33447256	33631818	184.562
NTUH-iPSC-001-05	Duplication	4	62716326	62910029	193.703
NTUH-iPSC-001-05	Duplication	4	92981988	93613849	631.861
NTUH-iPSC-001-05	Duplication	10	54932474	55128992	196.518
NTUH-iPSC-001-05	Duplication	13	56092141	56324143	232.002
NTUH-iPSC-002-02	Deletion	4	70123498	70239977	116.479
NTUH-iPSC-002-02	Duplication	4	93475138	93613849	138.711
NTUH-iPSC-002-02	Deletion	9	44727847	44855725	127.878
NTUH-iPSC-002-02	Deletion	11	67498020	67732314	234.294
NTUH-iPSC-002-02	Deletion	16	18556708	18727232	170.524
NHRI-iPSC-001-01	Duplication	4	69374929	69485967	111.038
NHRI-iPSC-001-01	Deletion	7	142331340	142474939	143.599
NHRI-iPSC-001-01	Deletion	10	47058780	47249575	190.795
NHRI-iPSC-001-01	Deletion	17	18358934	18465209	106.275
FIRDI-iPSC-002-30	Duplication	1	203544404	205922539	2378.14
FIRDI-iPSC-002-30	Duplication	4	93206558	93573787	367.229
IBMS-iPSC-012-12	Deletion	3	162512645	162623885	111.24
IBMS-iPSC-012-12	Deletion	5	670745	790589	119.844
IBMS-iPSC-012-12	Deletion	7	62689336	62792789	103.453
IBMS-iPSC-012-12	Duplication	7	82885948	83293466	407.518
IBMS-iPSC-012-12	Duplication	13	56140722	56434908	294.186
IBMS-iPSC-013-06	Duplication	4	93107484	93437469	329.985
IBMS-iPSC-013-06	Duplication	5	159632565	159740138	107.573
IBMS-iPSC-013-06	Deletion	16	32180774	32634752	453.978
IBMS-iPSC-013-06	Deletion	16	33432148	33773053	340.905
IBMS-iPSC-014-05	Duplication	4	93161573	93547575	386.002
IBMS-iPSC-014-05	Deletion	12	9633858	9734958	101.1
IBMS-iPSC-015-06	Deletion	1	148916177	149202866	286.689
IBMS-iPSC-015-06	Duplication	4	62707476	62923291	215.815
IBMS-iPSC-015-06	Duplication	4	93221331	93678655	457.324
IBMS-iPSC-015-06	Duplication	13	55695571	56115363	419.792
IBMS-iPSC-015-06	Duplication	13	56269398	56471149	201.751
IBMS-iPSC-016-06	Deletion	1	149036512	149202866	166.354
IBMS-iPSC-016-06	Duplication	4	93246057	93468836	222.779
IBMS-iPSC-016-06	Duplication	7	143911612	144066935	155.323
IBMS-iPSC-016-06	Deletion	8	7272169	7646315	374.146
IBMS-iPSC-017-02	Deletion	16	78177715	78291173	113.458
IBMS-iPSC-018-09	Deletion	1	248683388	248786234	102.846
IBMS-iPSC-018-09	Duplication	4	93210176	93791952	581.776
IBMS-iPSC-018-09	Duplication	6	94291842	94832617	540.775
IBMS-iPSC-018-09	Deletion	16	32872263	33828054	955.791
IBMS-iPSC-019-11	Duplication	6	94486230	94616304	130.074
IBMS-iPSC-020-01	Duplication	6	94487805	94663369	175.564
IBMS-iPSC-020-01	Duplication	13	56146197	56444529	298.332
IBMS-iPSC-020-01	Duplication	17	34437116	34629684	192.568
IBMS-iPSC-021-04	Deletion	15	20395517	21157793	762.276
IBMS-iPSC-022-01	Deletion	1	248683388	248797201	113.813
IBMS-iPSC-022-01	Duplication	2	188401993	188640148	238.155
IBMS-iPSC-022-01	Duplication	3	21241411	21517706	276.295
IBMS-iPSC-022-01	Deletion	3	65656677	65773567	116.89
IBMS-iPSC-022-01	Duplication	4	62813854	62945462	131.608
IBMS-iPSC-022-01	Duplication	4	93198845	93681769	482.924
IBMS-iPSC-022-01	Duplication	6	94710155	94832617	122.462
IBMS-iPSC-022-01	Deletion	8	7272169	7777159	504.99
IBMS-iPSC-022-01	Duplication	10	55057587	55398702	341.115
IBMS-iPSC-022-01	Duplication	13	56139466	56454568	315.102
IBMS-iPSC-023-03	Deletion	8	7250368	7646315	395.947
IBMS-iPSC-023-03	Deletion	9	44244868	44824251	579.383
IBMS-iPSC-024-03	Deletion	3	60271713	60864241	592.528
IBMS-iPSC-024-03	Duplication	4	3885796	4057383	171.587
IBMS-iPSC-024-03	Duplication	4	93213379	93327908	114.529
IBMS-iPSC-024-03	Duplication	6	94486230	94753067	266.837
IBMS-iPSC-024-03	Duplication	7	143917589	144066935	149.346
IBMS-iPSC-024-03	Duplication	13	56218851	56396687	177.836
IBMS-iPSC-024-03	Duplication	15	35161472	35278923	117.451
IBMS-iPSC-025-03	Deletion	1	12857863	12998268	140.405
IBMS-iPSC-025-03	Deletion	4	93880478	93988431	107.953
IBMS-iPSC-025-03	Duplication	7	2988802	3455694	466.892
IBMS-iPSC-025-03	Deletion	8	7250368	7646315	395.947
IBMS-iPSC-026-02	Deletion	13	57712800	57823031	110.231
IBMS-iPSC-026-02	Deletion	16	32146874	32655511	508.637
IBMS-iPSC-026-02	Deletion	16	33452725	33773053	320.328
IBMS-iPSC-028-01	Duplication	6	94475132	94663369	188.237
IBMS-iPSC-028-01	Deletion	9	44727847	44837515	109.668
IBMS-iPSC-029-01	Duplication	4	93479889	93606763	126.874
IBMS-iPSC-029-01	Duplication	7	121651979	122035767	383.788
IBMS-iPSC-029-01	Deletion	8	7221971	7783150	561.179
IBMS-iPSC-029-01	Duplication	12	7994775	8123225	128.45
IBMS-iPSC-029-01	Deletion	15	20163659	21044196	880.537
IBMS-iPSC-029-01	Deletion	16	16567872	16798651	230.779
IBMS-iPSC-029-01	Deletion	16	18378843	18748576	369.733
IBMS-iPSC-029-01	Deletion	22	16102407	16444865	342.458
IBMS-iPSC-031-05	Deletion	1	248683388	248810646	127.258
IBMS-iPSC-031-05	Duplication	2	55210856	55312270	101.414
IBMS-iPSC-031-05	Duplication	4	92950607	93569294	618.687
IBMS-iPSC-031-05	Duplication	5	147234288	147341384	107.096
IBMS-iPSC-031-05	Duplication	7	121614326	121805926	191.6
IBMS-iPSC-031-05	Deletion	20	14932884	15125972	193.088
NHRI-iPSC-003-04	Duplication	4	92981988	93341541	359.553
NHRI-iPSC-003-04	Duplication	4	93475138	93922871	447.733
NHRI-iPSC-003-04	Duplication	6	94536624	94692870	156.246
NHRI-iPSC-004-03	Deletion	1	149036512	149202866	166.354
NHRI-iPSC-005-01	Duplication	13	61018598	61134318	115.72
NHRI-iPSC-005-01	Deletion	16	32146874	32655511	508.637
NHRI-iPSC-005-01	Deletion	16	33375872	33773053	397.181
NHRI-iPSC-005-01	Duplication	X	133130899	133310764	179.865
NHRI-iPSC-006-01	Duplication	4	92960195	93375062	414.867
NHRI-iPSC-007-01	Deletion	1	12852748	13384371	531.623
NHRI-iPSC-007-01	Duplication	4	93417916	93541007	123.091
NHRI-iPSC-007-01	Duplication	6	94518105	94833432	315.327
NHRI-iPSC-007-01	Deletion	8	7254279	7783150	528.871
NHRI-iPSC-007-01	Deletion	16	32146874	32383620	236.746
NHRI-iPSC-007-01	Deletion	16	33447256	33773053	325.797
NHRI-iPSC-007-01	Deletion	22	16102407	16444865	342.458
NHRI-iPSC-008-03	Duplication	4	93161573	93547575	386.002
NHRI-iPSC-008-03	Duplication	6	94536624	94830562	293.938
NHRI-iPSC-008-03	Deletion	16	32146874	32614906	468.032
NHRI-iPSC-008-03	Deletion	22	16055171	16444865	389.694
NTUH-iPSC-003-40	Deletion	3	162512645	162625983	113.338
NTUH-iPSC-003-40	Deletion	4	93299577	93602477	302.9
NTUH-iPSC-003-40	Deletion	8	7250368	7747687	497.319
NTUH-iPSC-003-40	Deletion	22	24283004	24385534	102.53
NTUH-iPSC-003-40	Duplication	X	113080328	113488861	408.533
NTUH-iPSC-005-02	Duplication	1	61723	824124	762.401
NTUH-iPSC-005-02	Duplication	1	17111284	17259051	147.767
NTUH-iPSC-005-02	Duplication	3	75538843	75806366	267.523
NTUH-iPSC-005-02	Duplication	4	93206558	93763277	556.719
NTUH-iPSC-005-02	Duplication	5	147202104	147449067	246.963
NTUH-iPSC-005-02	Duplication	7	121556703	121820730	264.027
NTUH-iPSC-005-02	Duplication	8	11987714	12443043	455.329
NTUH-iPSC-005-02	Duplication	13	55712559	56471149	758.59
NTUH-iPSC-005-02	Deletion	21	10736859	10926893	190.034
NTUH-iPSC-007-03	Deletion	2	90146895	91653934	1507.04
NTUH-iPSC-007-03	Duplication	6	161974304	162150633	176.329
NTUH-iPSC-007-03	Deletion	10	67891992	68018965	126.973
NTUH-iPSC-008-11	Deletion	16	32146874	32464521	317.647
NTUH-iPSC-008-11	Duplication	20	29835037	30703917	868.88
NTUH-iPSC-009-07	Deletion	4	70127632	70239977	112.345
NTUH-iPSC-009-07	Deletion	4	176819654	177235800	416.146
NTUH-iPSC-009-07	Deletion	15	20541968	21069837	527.869
NTUH-iPSC-010-06	Duplication	2	26288157	27469508	1181.35
NTUH-iPSC-010-06	Duplication	2	27746682	28901052	1154.37
NTUH-iPSC-010-06	Duplication	2	30437777	30905936	468.159
NTUH-iPSC-010-06	Duplication	2	31064313	31767131	702.818
NTUH-iPSC-010-06	Duplication	2	32422736	33382387	959.651
NTUH-iPSC-010-06	Duplication	4	93475138	93613849	138.711
NTUH-iPSC-010-06	Duplication	6	26681909	26783655	101.746
NTUH-iPSC-010-06	Deletion	7	75044630	82421047	7376.42
NTUH-iPSC-010-06	Duplication	8	12239823	12443043	203.22
NTUH-iPSC-010-06	Duplication	13	56139466	56459234	319.768
NTUH-iPSC-011-05	Duplication	4	92930866	93763277	832.411
NTUH-iPSC-011-05	Duplication	5	147202104	147334005	131.901
NTUH-iPSC-011-05	Duplication	6	94478594	94692870	214.276
NTUH-iPSC-011-05	Duplication	7	82875924	83232339	356.415
NTUH-iPSC-011-05	Duplication	7	121607992	121800380	192.388
NTUH-iPSC-011-05	Duplication	13	56222508	56454568	232.06
TVGH-iPSC-001-04	Duplication	X	113106806	113497351	390.545
TVGH-iPSC-003-12	Duplication	6	62917984	63321895	403.911
TVGH-iPSC-003-12	Duplication	17	34437116	34586282	149.166
TVGH-iPSC-004-13	Duplication	7	121652970	122239360	586.39
TVGH-iPSC-004-13	Deletion	8	7250368	7646315	395.947
TVGH-iPSC-004-13	Deletion	16	32146874	32634752	487.878
TVGH-iPSC-004-13	Deletion	16	33338112	33773053	434.941
TVGH-iPSC-005-05	Deletion	2	89593743	91653934	2060.19
TVGH-iPSC-007-08	Duplication	12	43791961	44226111	434.15
TVGH-iPSC-007-08	Deletion	15	20611357	22285757	1674.4
TVGH-iPSC-010-09	Duplication	6	94486230	94663615	177.385
TVGH-iPSC-012-04	Duplication	1	104163775	104268210	104.435
TVGH-iPSC-012-04	Duplication	1	144337917	144560590	222.673
TVGH-iPSC-012-04	Deletion	1	196798553	196901753	103.2
TVGH-iPSC-012-04	Duplication	4	93005816	93700863	695.047
TVGH-iPSC-012-04	Deletion	4	181480238	181753363	273.125
TVGH-iPSC-012-04	Duplication	6	94478594	94849832	371.238
TVGH-iPSC-012-04	Deletion	7	78548094	79317818	769.724
TVGH-iPSC-012-04	Duplication	7	121635251	122245008	609.757
TVGH-iPSC-012-04	Duplication	10	55146481	55347021	200.54
TVGH-iPSC-012-04	Duplication	13	56104937	56434908	329.971
TVGH-iPSC-013-05	Duplication	7	121927183	122239360	312.177
TVGH-iPSC-013-05	Deletion	7	142099013	142493638	394.625
TVGH-iPSC-014-05	Deletion	3	162512645	162623885	111.24
TVGH-iPSC-014-05	Deletion	4	69371991	69485967	113.976
TVGH-iPSC-014-05	Duplication	4	93251641	93375062	123.421
TVGH-iPSC-014-05	Deletion	7	142337300	142493638	156.338
TVGH-iPSC-014-05	Deletion	15	24578487	24778879	200.392
TVGH-iPSC-014-05	Deletion	16	16567872	16760674	192.802
TVGH-iPSC-017-08	Deletion	4	181965587	182119918	154.331
TVGH-iPSC-017-08	Duplication	7	121665139	121843978	178.839
TVGH-iPSC-017-08	Deletion	15	20143651	22414529	2270.88
TVGH-iPSC-020-10	Deletion	22	16055171	16236175	181.004
TVGH-iPSC-021-10	Deletion	3	117083951	117423806	339.855
TVGH-iPSC-021-10	Deletion	4	70123498	70239977	116.479
TVGH-iPSC-021-10	Deletion	14	19606995	20332797	725.802
TVGH-iPSC-021-10	Deletion	19	20596194	20716377	120.183
TVGH-iPSC-022-04	Duplication	4	93473048	93685733	212.685
TVGH-iPSC-022-04	Duplication	13	56224812	56471149	246.337
TVGH-iPSC-022-04	Deletion	20	14956241	15181590	225.349
TVGH-iPSC-023-02	Duplication	8	17671067	17805448	134.381
TVGH-iPSC-023-02	Duplication	8	20177754	20318578	140.824
TVGH-iPSC-023-02	Duplication	8	34872352	35196417	324.065
TVGH-iPSC-023-02	Duplication	8	39589641	39760328	170.687
TVGH-iPSC-023-02	Duplication	8	68676568	68782879	106.311
TVGH-iPSC-023-02	Duplication	8	72518874	72726180	207.306
TVGH-iPSC-023-02	Duplication	8	73726751	74041049	314.298
TVGH-iPSC-023-02	Duplication	8	91591239	92096874	505.635
TVGH-iPSC-023-02	Duplication	8	104365056	104535511	170.455
TVGH-iPSC-023-02	Duplication	13	55712559	56396687	684.128
TVGH-iPSC-024-42	Deletion	7	142099013	142474939	375.926
TVGH-iPSC-024-42	Deletion	11	103209984	114481292	11271.3
TVGH-iPSC-024-42	Deletion	21	10736859	10930419	193.56
TVGH-iPSC-021-10	Deletion	15	20155626	20265966	110.34
TVGH-iPSC-022-04	Deletion	15	20155626	20262224	106.598
IBMS-iPSC-01-02	Duplication	X	49963025	50086192	123.167
IBMS-iPSC-01-02	Duplication	X	110751006	110907643	156.637
IBMS-iPSC-01-02	Duplication	X	113080328	113735568	655.24
IBMS-iPSC-01-02	Duplication	X	113867572	113968774	101.202
IBMS-iPSC-03-06	Duplication	X	113106806	113229920	123.114
IBMS-iPSC-014-05	Duplication	X	113084509	113641902	557.393
IBMS-iPSC-019-11	Duplication	X	113084509	113229920	145.411
IBMS-iPSC-023-03	Duplication	X	113457413	113712212	254.799
IBMS-iPSC-031-05	Duplication	X	8702277	8830092	127.815
IBMS-iPSC-031-05	Duplication	X	113186256	113730506	544.25
IBMS-iPSC-031-05	Duplication	X	114766295	114890505	124.21
NTUH-iPSC-001-05	Duplication	X	113092629	113692325	599.696
NTUH-iPSC-005-02	Duplication	X	8709065	8849042	139.977
NTUH-iPSC-005-02	Duplication	X	115023111	115158018	134.907
NTUH-iPSC-010-06	Duplication	X	113080328	113692325	611.997
NTUH-iPSC-011-05	Duplication	X	113006288	113765171	758.883
NTUH-iPSC-011-05	Duplication	X	114232260	114341677	109.417
NTUH-iPSC-011-05	Duplication	X	133129945	133237012	107.067
TVGH-iPSC-003-12	Duplication	Y	2650426	7449485	4799.06
TVGH-iPSC-003-12	Deletion	Y	18544554	21296362	2751.81
TVGH-iPSC-003-12	Deletion	Y	21387871	22563896	1176.03
TVGH-iPSC-003-12	Deletion	Y	22572690	23626190	1053.5
TVGH-iPSC-003-12	Deletion	Y	23631629	23775321	143.692
TVGH-iPSC-003-12	Deletion	Y	23892622	24636056	743.434
TVGH-iPSC-003-12	Deletion	Y	25510876	26432655	921.779
TVGH-iPSC-003-12	Deletion	Y	26473944	27002724	528.78
TVGH-iPSC-003-12	Deletion	Y	27043163	27488961	445.798
TVGH-iPSC-003-12	Deletion	Y	27535018	27642458	107.44
TVGH-iPSC-003-12	Deletion	Y	27664996	28557236	892.24
TVGH-iPSC-010-09	Duplication	X	113106806	113417690	310.884
TVGH-iPSC-010-09	Duplication	X	113615397	113735568	120.171
TVGH-iPSC-015-06	Deletion	1	161517939	161629930	111.991
TVGH-iPSC-015-06	Duplication	4	93161573	93747396	585.823
TVGH-iPSC-015-06	Duplication	6	94478594	94833432	354.838
TVGH-iPSC-015-06	Deletion	16	33338112	33631818	293.706
TVGH-iPSC-016-01	Duplication	4	93221331	93934722	713.391
TVGH-iPSC-016-01	Duplication	6	94478594	94830562	351.968
TVGH-iPSC-016-01	Duplication	7	83024133	83214317	190.184
TVGH-iPSC-016-01	Duplication	7	143909223	144066935	157.712
TVGH-iPSC-016-01	Duplication	13	56218851	56471149	252.298
TVGH-iPSC-016-01	Deletion	15	20577500	20944046	366.546
TVGH-iPSC-016-01	Deletion	16	32180774	32643362	462.588
TVGH-iPSC-016-01	Deletion	16	33423051	33773053	350.002
TVGH-iPSC-016-01	Duplication	22	22945823	23223233	277.41
TVGH-iPSC-019-07	Deletion	16	32080861	32634752	553.891
TVGH-iPSC-023-02	Duplication	X	113106806	113637940	531.134
IBMS-iPSC-027-01	Deletion	1	149036512	149202866	166.354
IBMS-iPSC-027-01	Duplication	4	62692132	62944437	252.305
IBMS-iPSC-027-01	Duplication	4	93198845	93320597	121.752
IBMS-iPSC-027-01	Duplication	4	93495336	93785462	290.126
IBMS-iPSC-027-01	Deletion	9	44727847	44855725	127.878
IBMS-iPSC-027-01	Deletion	15	20411366	21905745	1494.38
IBMS-iPSC-027-01	Duplication	X	88467849	88766281	298.432
IBMS-iPSC-027-01	Duplication	X	89001630	89231833	230.203
IBMS-iPSC-027-01	Duplication	X	91672378	91823523	151.145
IBMS-iPSC-031-01	Deletion	1	248683388	248810646	127.258
IBMS-iPSC-031-02	Deletion	1	248683388	248810646	127.258
IBMS-iPSC-031-03	Deletion	1	248683388	248810646	127.258
IBMS-iPSC-031-02	Deletion	2	206793417	206909283	115.866
IBMS-iPSC-031-03	Deletion	2	141877092	142246490	369.398
IBMS-iPSC-031-01	Deletion	3	162512645	162623885	111.24
IBMS-iPSC-031-03	Deletion	3	77199394	77401541	202.147
IBMS-iPSC-031-03	Deletion	3	115981443	116222538	241.095
IBMS-iPSC-031-01	Duplication	4	69217756	69485967	268.211
IBMS-iPSC-031-01	Duplication	4	93161573	93536416	374.843
IBMS-iPSC-031-02	Duplication	4	93198845	93785462	586.617
IBMS-iPSC-031-03	Duplication	4	93198845	94109631	910.786
IBMS-iPSC-031-01	Duplication	5	18514306	18778850	264.544
IBMS-iPSC-031-01	Duplication	5	147203817	147341384	137.567
IBMS-iPSC-031-03	Duplication	5	147203817	147304443	100.626
IBMS-iPSC-031-02	Duplication	6	98120381	98249235	128.854
IBMS-iPSC-031-03	Duplication	6	98120381	98258430	138.049
IBMS-iPSC-031-01	Duplication	7	82895422	83172917	277.495
IBMS-iPSC-031-01	Duplication	7	121549706	122069393	519.687
IBMS-iPSC-031-03	Deletion	13	42243594	42428899	185.305
IBMS-iPSC-031-01	Deletion	15	30444264	30821746	377.482
IBMS-iPSC-031-02	Deletion	15	30444264	30821746	377.482
IBMS-iPSC-031-03	Deletion	15	30444264	30821746	377.482
IBMS-iPSC-031-03	Deletion	18	20191444	20365151	173.707
IBMS-iPSC-031-03	Deletion	20	60324531	60493064	168.533
IBMS-iPSC-031-03	Deletion	22	41552385	42039639	487.254
IBMS-iPSC-031-01	Duplication	X	73512695	73708470	195.775
IBMS-iPSC-031-01	Duplication	X	102857020	102976987	119.967
IBMS-iPSC-031-01	Duplication	X	112897960	113743778	845.818
IBMS-iPSC-031-01	Duplication	X	114766295	114885933	119.638
IBMS-iPSC-031-02	Duplication	X	113155574	113712212	556.638
IBMS-iPSC-031-02	Duplication	X	114772527	114885933	113.406
IBMS-iPSC-031-03	Duplication	X	96222235	96399485	177.25
IBMS-iPSC-031-03	Duplication	X	113152795	113795367	642.572
IBMS-iPSC-031-03	Duplication	X	114766295	114890505	124.21
IBMS-iPSC-037-05	Deletion	1	149036512	149202866	166.354
IBMS-iPSC-037-05	Duplication	4	93013332	93934722	921.39
IBMS-iPSC-037-05	Duplication	5	147215065	147334005	118.94
IBMS-iPSC-037-05	Duplication	6	94710155	94833432	123.277
IBMS-iPSC-037-05	Duplication	7	121637871	122035767	397.896
IBMS-iPSC-037-05	Duplication	X	96229101	96529603	300.502
IBMS-iPSC-037-05	Duplication	X	113080328	113616224	535.896
IBMS-iPSC-037-05	Duplication	X	114772527	114885933	113.406
IBMS-iPSC-041-05	Duplication	4	62690392	62821189	130.797
IBMS-iPSC-041-05	Duplication	4	93242743	93350325	107.582
IBMS-iPSC-041-05	Deletion	4	93357162	93675391	318.229
IBMS-iPSC-041-05	Duplication	5	147203817	147334005	130.188
IBMS-iPSC-041-05	Duplication	6	94486230	94650761	164.531
IBMS-iPSC-041-05	Duplication	7	82987794	83182658	194.864
IBMS-iPSC-041-05	Duplication	7	121628842	122035767	406.925
IBMS-iPSC-041-05	Duplication	10	55168372	55398702	230.33
IBMS-iPSC-041-05	Deletion	15	30444264	30546001	101.737
IBMS-iPSC-041-05	Deletion	15	32577197	32796323	219.126
IBMS-iPSC-041-05	Deletion	16	16567872	16716081	148.209
IBMS-iPSC-041-05	Deletion	16	32300890	32655511	354.621
IBMS-iPSC-041-05	Duplication	X	112880475	113315681	435.206
IBMS-iPSC-042-01	Deletion	14	19938429	20423360	484.931
IBMS-iPSC-042-01	Deletion	16	16330478	16680886	350.408
IBMS-iPSC-042-01	Deletion	19	20603318	20716154	112.836
IBMS-iPSC-042-01	Duplication	X	113167170	113425263	258.093
IBMS-iPSC-042-01	Duplication	X	113603918	113750817	146.899
IBMS-iPSC-042-01	Duplication	X	114772527	114885933	113.406
IBMS-iPSC-043-05	Duplication	1	147722135	147831171	109.036
IBMS-iPSC-043-05	Duplication	4	93198845	93350325	151.48
IBMS-iPSC-043-05	Duplication	X	89011979	89128082	116.103
IBMS-iPSC-043-05	Duplication	X	93644823	93802699	157.876
IBMS-iPSC-043-05	Duplication	X	96229101	96355717	126.616
IBMS-iPSC-043-05	Duplication	X	98506279	98622838	116.559
IBMS-iPSC-043-05	Duplication	X	113152795	113425263	272.468
IBMS-iPSC-043-05	Duplication	X	133151566	133281381	129.815
IBMS-iPSC-044-05	Duplication	4	93221331	93341541	120.21
IBMS-iPSC-044-05	Duplication	6	94536624	94663615	126.991
IBMS-iPSC-044-05	Duplication	13	57712800	57823031	110.231
IBMS-iPSC-044-05	Deletion	16	32635513	33097410	461.897
IBMS-iPSC-044-05	Duplication	X	113157717	113702999	545.282
IBMS-iPSC-044-05	Duplication	X	133151566	133281381	129.815
IBMS-iPSC-045-02	Duplication	4	69374929	69484097	109.168
IBMS-iPSC-045-02	Duplication	4	93198845	94220988	1022.14
IBMS-iPSC-045-02	Duplication	6	94475132	94849832	374.7
IBMS-iPSC-045-02	Deletion	9	44251216	44805076	553.86
IBMS-iPSC-045-02	Duplication	12	80140131	80811246	671.115
IBMS-iPSC-045-02	Duplication	X	89014547	89242354	227.807
IBMS-iPSC-046-06	Duplication	3	85029725	85152987	123.262
IBMS-iPSC-046-06	Duplication	4	93221331	93389054	167.723
IBMS-iPSC-046-06	Duplication	4	93473048	93922871	449.823
IBMS-iPSC-046-06	Duplication	6	94471014	94790111	319.097
IBMS-iPSC-046-06	Deletion	14	19273613	20423360	1149.75
IBMS-iPSC-046-06	Deletion	15	20155626	20265966	110.34
IBMS-iPSC-046-06	Duplication	X	113155574	113354670	199.096
IBMS-iPSC-046-06	Duplication	X	114766295	114885933	119.638
IBMS-iPSC-047-03	Duplication	1	56669236	57004076	334.84
IBMS-iPSC-047-03	Duplication	4	69374929	69485967	111.038
IBMS-iPSC-047-03	Deletion	4	70127632	70239977	112.345
IBMS-iPSC-047-03	Duplication	4	93198845	93375062	176.217
IBMS-iPSC-047-03	Duplication	6	94471014	94818339	347.325
IBMS-iPSC-047-03	Duplication	7	121651979	122035767	383.788
IBMS-iPSC-047-03	Deletion	15	42421403	42688882	267.479
IBMS-iPSC-047-03	Deletion	19	20598431	20701441	103.01
IBMS-iPSC-047-03	Duplication	X	113155574	113394612	239.038
NTUH-iPSC-012-04	Duplication	4	93475138	93785462	310.324
NTUH-iPSC-012-04	Duplication	6	94482629	94840957	358.328
NTUH-iPSC-012-04	Duplication	7	82987794	83174511	186.717
NTUH-iPSC-012-04	Deletion	7	142108892	142493638	384.746
NTUH-iPSC-012-04	Deletion	14	19689305	20423360	734.055
NTUH-iPSC-012-04	Duplication	20	29887038	31558271	1671.23
NTUH-iPSC-013-01	Deletion	4	69374929	69480881	105.952
NTUH-iPSC-013-01	Duplication	X	113248982	113724212	475.23
NTUH-iPSC-013-01	Duplication	X	114772527	114897324	124.797
NTUH-iPSC-014-01	Duplication	4	93495336	93835443	340.107
NTUH-iPSC-014-01	Duplication	7	143223069	143545693	322.624
NTUH-iPSC-014-01	Deletion	9	43612150	43800174	188.024
NTUH-iPSC-014-01	Duplication	10	55183013	55398702	215.689
NTUH-iPSC-014-01	Deletion	15	20155626	20265966	110.34
NTUH-iPSC-014-01	Deletion	16	32080861	32655511	574.65
NTUH-iPSC-014-01	Deletion	16	33375872	33827050	451.178
NTUH-iPSC-014-01	Duplication	20	29620219	30650572	1030.35
NTUH-iPSC-014-01	Duplication	X	113006288	113700535	694.247
TVGH-iPSC-025-06	Deletion	3	162512645	162623885	111.24
TVGH-iPSC-025-06	Duplication	3	175236049	175740181	504.132
TVGH-iPSC-025-06	Duplication	4	93249949	93357162	107.213
TVGH-iPSC-025-06	Duplication	6	20172088	20551455	379.367
TVGH-iPSC-025-06	Deletion	7	62686138	62833972	147.834
TVGH-iPSC-025-06	Deletion	21	14446700	14570562	123.862
TVGH-iPSC-025-06	Deletion	22	21465481	21726498	261.017
TVGH-iPSC-025-06	Duplication	X	89623611	89742163	118.552
TVGH-iPSC-025-06	Duplication	X	91170663	91428073	257.41
TVGH-iPSC-025-06	Duplication	X	91672378	91798847	126.469
TVGH-iPSC-025-42	Deletion	3	162512645	162623885	111.24
TVGH-iPSC-025-42	Duplication	3	175236049	175732801	496.752
TVGH-iPSC-025-42	Duplication	4	93251641	93375062	123.421
TVGH-iPSC-025-42	Duplication	4	93459753	93936925	477.172
TVGH-iPSC-025-42	Duplication	6	20171926	20560435	388.509
TVGH-iPSC-025-42	Duplication	7	42126604	42245964	119.36
TVGH-iPSC-025-42	Duplication	7	143917589	144112265	194.676
TVGH-iPSC-025-42	Deletion	16	16567872	16760674	192.802
TVGH-iPSC-025-42	Deletion	22	16359981	16553454	193.473
TVGH-iPSC-025-42	Deletion	22	21465481	21728126	262.645
TVGH-iPSC-025-42	Duplication	X	89623611	89742163	118.552
TVGH-iPSC-025-42	Duplication	X	91132680	91428073	295.393
TVGH-iPSC-025-42	Duplication	X	91672378	91798847	126.469
TVGH-iPSC-025-83	Deletion	3	162512645	162623885	111.24
TVGH-iPSC-025-83	Duplication	4	93480717	93934722	454.005
TVGH-iPSC-025-83	Deletion	4	94386059	94508636	122.577
TVGH-iPSC-025-83	Deletion	16	16567872	16760674	192.802
TVGH-iPSC-025-83	Deletion	22	16102407	16444865	342.458
TVGH-iPSC-025-83	Duplication	X	91157605	91428073	270.468
TVGH-iPSC-025-83	Duplication	X	91672378	91950984	278.606
TVGH-iPSC-026-06	Deletion	1	1749275	2269948	520.673
TVGH-iPSC-026-06	Deletion	10	81514163	81626662	112.499
TVGH-iPSC-026-06	Deletion	14	20010901	20422583	411.682
TVGH-iPSC-026-06	Deletion	15	20590015	21044196	454.181
TVGH-iPSC-026-06	Deletion	15	21905745	22384989	479.244
TVGH-iPSC-026-06	Deletion	16	32146874	32655511	508.637
TVGH-iPSC-026-06	Deletion	16	33404128	33773053	368.925
TVGH-iPSC-026-06	Duplication	18	32950288	33619769	669.481
TVGH-iPSC-026-06	Deletion	X	28926236	29060089	133.853
TVGH-iPSC-026-06	Duplication	X	113585116	113735568	150.452
TVGH-iPSC-026-09	Deletion	2	53840009	54679239	839.23
TVGH-iPSC-026-09	Deletion	2	152687674	153066094	378.42
TVGH-iPSC-026-09	Duplication	2	189124150	189244544	120.394
TVGH-iPSC-026-09	Duplication	4	93198845	93555616	356.771
TVGH-iPSC-026-09	Deletion	10	81514163	81626662	112.499
TVGH-iPSC-026-09	Deletion	13	35147511	35297268	149.757
TVGH-iPSC-026-09	Deletion	15	21919572	22380876	461.304
TVGH-iPSC-026-09	Deletion	16	32113670	32634752	521.082
TVGH-iPSC-026-09	Deletion	16	33338112	33773053	434.941
TVGH-iPSC-026-09	Deletion	19	37064032	37708779	644.747
TVGH-iPSC-026-09	Duplication	X	110733009	110838290	105.281
TVGH-iPSC-026-09	Duplication	X	113003541	113750817	747.276
TVGH-iPSC-026-11	Duplication	2	169113102	169364504	251.402
TVGH-iPSC-026-11	Deletion	3	162512727	162623885	111.158
TVGH-iPSC-026-11	Duplication	4	93198845	93357162	158.317
TVGH-iPSC-026-11	Duplication	4	93473048	93934722	461.674
TVGH-iPSC-026-11	Deletion	15	20395517	23487534	3092.02
TVGH-iPSC-026-11	Deletion	16	32113670	32634752	521.082
TVGH-iPSC-026-11	Deletion	16	33338112	33773053	434.941
TVGH-iPSC-006-06	Duplication	4	93204212	93652480	448.268
TVGH-iPSC-006-06	Deletion	6	143863992	144079308	215.316
TVGH-iPSC-006-06	Deletion	9	41892854	43705240	1812.39
TVGH-iPSC-006-06	Duplication	20	30148876	31068643	919.767
TVGH-iPSC-006-06	Duplication	X	91170663	91428073	257.41

## Sheet: Table S6
Table S6 List of genes at the "polymorphic" CNV regions strongly associated with the reprogramming process
				PBMC/iPSC (n=164)			Control (n=1093)
Chr	Start	End	Locus	Duplication	Deletion		Duplication	Deletion	P value	Genes Contained
1	148916177	149202866	q21.2	17	25		27	262	0.9343	NBPF25P,LOC645166
4	69371991	69485967	q13.2	36	11		288	2	0.3733	UGT2B17
7	143909223	144112265	q35	17	1		64	54	0.8025	LOC101928605, OR2A1-AS1, CTAGE8, CTAGE4, OR2A9P, OR2A20P, ARHGEF34P, OR2A7, OR2A1, OR2A42, ARHGEF5, NOBOX
8	7221971	7783150	p23.1	32	23		148	153	0.0559	DEFB106B,DEFB106A,DEFB4B,SPAG11B,DEFB103B,DEFB104A,DEFB103A,DEFB104B,PRR23D2,DEFB107A,PRR23D1, DEFB105B,DEFB105A,FAM90A7P,DEFB107B,SPAG11A,FAM90A10P,DEFB4A
14	19606995	20332797	q11.2	19	46		261	111	0.0733	LINC01296, DUXAP10, BMS1P18, BMS1P17, BMS1P22, LOC100508046, POTEM, OR11H2, OR4Q3, OR4M1, OR4N2
15	20143651	22414529	q11.1-11.2	29	25		224	223	0.1172	HERC2P3,FAM30C,LINC02203,LOC101927079,CHEK2P2,GOLGA8CP,GOLGA6L6,NBEAP1,POTEB3,MIR3118-2, MIR3118-3,MIR3118-4,POTEB,POTEB2,NF1P2,MIR5701-1,MIR5701-2,MIR5701-3,LINC01193,LOC646214, CXADRP2,OR4N4,OR4M2,OR4N3P
16	32080861	32655511	p11.2	6	14		78	51	0.7198	LOC102723753, HERC2P4, TP53TG3D, LOC390705
